# Supplementary material for: Clinical MAPPs: a personalized healthcare-driven assay for the direct identification of potential T cell epitopes in patients
Source: Front Immunol. 2026 Jul 7;17:1879253. doi: 10.3389/fimmu.2026.1879253 (PMC13385703; doi:10.3389/fimmu.2026.1879253)
Supplement: Supplementary Table 1 — Adalimumab clusters identified in this manuscript. [file Table1.xlsx]

## Sheet: Sheet 1
Cluster	ClusterStart	ClusterEnd	Sequence	Adalimumab chain	n_observed in Fig. 1	n_observed in Fig. 2	n_observed in Fig. 4
10	40	59	APGKGLEWVSAITWNSGHID	Adalimumab_HC	0/17	1/3	1/19
1	53	69	WNSGHIDYADSVEGRFT	Adalimumab_HC	1/17	1/3	1/19
2	70	93	ISRDNAKNSLYLQMNSLRAEDTAV	Adalimumab_HC	8/17	3/3	11/19
3	95	112	YCAKVSYLSTASSLDYWG	Adalimumab_HC	1/17	1/3	3/19
11	149	165	LVKDYFPEPVTVSWNSG	Adalimumab_HC	0/17	1/3	0/19
12	199	222	TQTYICNVNHKPSNTKVDKKVEPK	Adalimumab_HC	0/17	2/3	0/19
8	257	278	ISRTPEVTCVVVDVSHEDPEVK	Adalimumab_HC	2/17	0/3	2/19
9	319	336	NGKEYKCKVSNKALPAPI	Adalimumab_HC	1/17	0/17	0/19
15	394	405	NYKTTPPVLDSD	Adalimumab_HC	0/17	0/3	1/19
14	400	426	PVLDSDGSFFLYSKLTVDKSRWQQGN	Adalimumab_HC	0/3	1/3	7/19
4	43	60	APKLLIYAASTLQSGVPS	Adalimumab_LC	1/17	2/3	1/19
5	140	159	YPREAKVQWKVDNALQSGNS	Adalimumab_LC	1/17	1/3	0/19
6	165	184	EQDSKDSTYSLSSTLTLSKA	Adalimumab_LC	3/17	0/3	0/19
7	182	205	SKADYEKHKVYACEVTHQGLSSPV	Adalimumab_LC	4/17	2/3	0/19
13	201	214	LSSPVTKSFNRGEC	Adalimumab_LC	0/17	1/3	0/19
