# Supplementary material for: Clinical MAPPs: a personalized healthcare-driven assay for the direct identification of potential T cell epitopes in patients
Source: Front Immunol. 2026 Jul 7;17:1879253. doi: 10.3389/fimmu.2026.1879253 (PMC13385703; doi:10.3389/fimmu.2026.1879253)
Supplement: Supplementary Table 2 — Total unique and adalimumab-specific peptide counts obtained from increasing cell numbers challenged with adalimumab and subjected to an automated or manual immunoprecipitation protocol in the major histocompatibility complex (MHC)-II associated peptide proteomics (MAPPs) assay. [file Table2.xlsx]

## Sheet: Sheet1
Donor	Input cell number	Immunoprecipitation protocol	Total unique peptide count	Adalimumab-specific peptide count
18	350 000	Automated	1320	5
		Manual	1386	3
	700 000	Automated	2043	9
		Manual	1089	5
	1 350 000	Automated	2932	12
		Manual	2112	9
	2 700 000	Automated	2949	14
		Manual	2620	10
	5 400 000	Automated	4604	15
		Manual	3118	11
19	350 000	Automated	511	0
		Manual	40	0
	700 000	Automated	1336	0
		Manual	831	1
	1 350 000	Automated	1898	1
		Manual	1672	2
	2 700 000	Automated	2415	5
		Manual	1927	2
	5 400 000	Automated	3884	8
		Manual	2859	4
20	350 000	Automated	816	10
		Manual	759	6
	700 000	Automated	2399	20
		Manual	1534	20
	1 350 000	Automated	3257	28
		Manual	2633	19
	2 700 000	Automated	3076	32
		Manual	2233	24
	5 400 000	Automated	5421	53
		Manual	3329	31
