# Supplementary material for: Clinical MAPPs: a personalized healthcare-driven assay for the direct identification of potential T cell epitopes in patients
Source: Front Immunol. 2026 Jul 7;17:1879253. doi: 10.3389/fimmu.2026.1879253 (PMC13385703; doi:10.3389/fimmu.2026.1879253)
Supplement: Supplementary Table 4 — Characterization of PBMCs isolated either from a healthy or from a clinical cohort. *0.1x106 was the LLOD of the cell counter. Three donors’ preparations were below that threshold. [file Table4.xlsx]

## Sheet: Sheet1
	Commercial PBMC	Clinical PBMC
PBMC sample number	30	43
sex (female-male)	11F/19M	29F/14M
age median (range)	33 (24-58)	74 (53-83)
number live monocyte median (range)*	1.35x106 (1.35x106-1.35x106)	0.96x106(0.1x106-2.59x106)
number of identified unique peptides median (range)	4148 (1169-6564)	3487 (1203-9142)
number of biotherapeutics peptides' VH chain median (range)	89 (16-166)	36 (0-140)

## Sheet: Sheet2
140		54
4		39
38		58
15		187
36		119
6		12
71		166
62		82
13		82
1		107
107		131
116		82
78		85
112		110
71		37
98		91
128		22
0		57
20		30
0		134
121		87
2		116
34		73
26		164
41		154
7		16
9		91
8		91
0		55
0		129
10
92		89
3
181
93
72
61
101
83
6
33
92
26
36
